# Supplementary material for: Effect of Plant Defenses and Plant Nutrients on the Performance of Specialist and Generalist Herbivores of Datura: A Macroevolutionary Study
Source: Plants (Basel). 2023 Jul 11;12(14):2611. doi: 10.3390/plants12142611 (PMC10384791; doi:10.3390/plants12142611)
Supplement: Supplementary file 1 [file plants-12-02611-s001.zip]

Archive with 1 entries (1 files):
- plants-2440397-supplementary.docx
